# Supplementary material for: Identifying new sex-linked genes through BAC sequencing in the dioecious plant Silene latifolia
Source: BMC Genomics. 2015 Jul 25;16(1):546. doi: 10.1186/s12864-015-1698-7 (PMC4520012; doi:10.1186/s12864-015-1698-7)
Supplement: Additional file 2: Table S1. — List of BAC clones. [file 12864_2015_1698_MOESM2_ESM.xls]

## Sheet: Feuil1
BAC name	Genbank Acc. Num.	Probe	Strata	Total read sequences (bp)	Insert size (bp)	Coverage	Sequencing Method	N50	Nb of contigs >1 Kb	Total length of contigs >1 Kb	Largest contig	Total number of annotated genes	Chrom.	Original ref. for the probe gene
91M20	JQ289123	AP3	1-2?	5808223	140000	41	454	49352	5	117062	51087	5	v	3
251L13	JQ289124	AP3	1-2?	2242038	280000	8	454	3195	59	186700	17218	2	x	3
30L22	JQ289125	AP3	1-2?	3261359	150000	21	454	7422	29	159565	19622	1	y	3
68B20	KC978936	Cyp	2	32763332	120000	273	454	26495	8	119576	34243	15	v	2
4E24	KC978922	Cyp	2	32051633	155000	207	454 MP	176423	2	178805	176423	12	x	2
108B6	KC978937	DD44	2	44126860	145000	304	454	6126	23	119562	20363	7	v	6
78D08	KC978923	DD44	2	910309	170000	5	Sanger	16294	15	145415	34364	8	x	6
169K19 [1]	KC978932	DD44	2	14235488	140000	25	454	7506	102	486329	120592	5	y	6
116D13	KC978933	gene 1	3	66180410	110000	602	454	2169	32	81158	6687	11	v	4
19P24	KC978926	gene 1	3	890483	160000	6	Sanger	8167	25	165426	22208	1	x	4
137C12 [1]	KC978932	gene 1	3	14235488	140000	25	454	7506	102	486329	120592	6	y	4
28A13	KC978933	gene 3	1	72837065	120000	605	454	1762	39	78758	5185	10	v	7
200P6 [2]	KC978930	gene 3	1	50326855	80000	625	454	5748	36	147050	25478	2	y	7
62M2	JQ289122	gene 4	1	16764471	140000	120	454	16230	31	215191	29166	12	v	1
65P13	JQ289121	gene 4	1	43142351	110000	392	454 MP	60992	3	97399	60992	5	x	1
93L171	JQ289120	gene 4	1	813239	150000	5	Sanger	8654	26	156656	26218	1	y	1
284N5	KC978927	gene 6a	1	40431561	175000	230	454 MP	186390	2	188781	186390	16	x	2
80C2	KC978928	gene 6b	3	10069784	200000	50	454	20939	15	204202	42909	9	x	2
79C3	KC978935	gene 7	1	103583932	145000	714	454	91459	3	139445	91459	11	v	2
55L7	KC978929	gene 7	1	19064905	120000	159	454	730	66	130389	22436	2	x	2
241I12 [2]	KC978931	gene 7	1	37188178	205000	181	454	28104	17	206761	31322	1	y	2
120L11	KC978938	ss	2	11198437	130000	86	454	31194	12	114651	35040	7	v	5
6C4	KC978924	ss	2	8553361	330000	26	454	8600	13	107440	25842	3	x	5
277C14	KC978925	ss	2	11079309	230000	48	454	15021	14	132567	60259	1	y	5
[1] These BAC clones were sequenced jointly as a mix (including 4 BAC clones in total). The total number of reads, N50 and other assembly statistics are for the 4 BAC clones together.
[2] 200P6 and 241I12 were sequenced and assembled independently. They were also sequenced jointly as a mix along with 169K19 and 137C12 (see note [1]).
Contigs from the mix matching with contigs from the sequencing of 200P6 and 241I12 were used for improving the assembly.
References
1. Atanassov, I, C Delichere, DA Filatov, D Charlesworth, I Negrutiu, F Moneger. 2001. Analysis and evolution of two functional Y-linked loci in a plant sex chromosome system. Mol Biol Evol 18:2162-2168.
2. Bergero, R, A Forrest, E Kamau, D Charlesworth. 2007. Evolutionary strata on the X chromosomes of the dioecious plant Silene latifolia: evidence from new sex-linked genes. Genetics 175:1945-1954.
3. Cegan, R, GA Marais, H Kubekova, N Blavet, A Widmer, B Vyskot, J Dolezel, J Safar, R Hobza. 2010. Structure and evolution of Apetala3, a sex-linked gene in Silene latifolia. BMC Plant Biol 10:180.
4. Delichere, C, J Veuskens, M Hernould, N Barbacar, A Mouras, I Negrutiu, F Moneger. 1999. SlY1, the first active gene cloned from a plant Y chromosome, encodes a WD-repeat protein. Embo J 18:4169-4179.
5. Filatov, DA. 2005. Substitution rates in a new Silene latifolia sex-linked gene, SlssX/Y. Mol Biol Evol 22:402-408.
6. Moore, RC, O Kozyreva, S Lebel-Hardenack, J Siroky, R B Vyskot, SR Grant. 2003. Genetic and functional analysis of DD44, a sex-linked gene from the dioecious plant Silene latifolia, provides clues to early
	events in sex chromosome evolution. Genetics 163:321-334.
7. Nicolas, M, G Marais, V Hykelova, B Janousek, V Laporte, B Vyskot, D Mouchiroud, I Negrutiu, D Charlesworth, F Moneger. 2005. A gradual process of recombination restriction in the evolutionary history of the
	sex chromosomes in dioecious plants. PLoS Biol 3:e4.
