# Supplementary material for: Identifying new sex-linked genes through BAC sequencing in the dioecious plant Silene latifolia
Source: BMC Genomics. 2015 Jul 25;16(1):546. doi: 10.1186/s12864-015-1698-7 (PMC4520012; doi:10.1186/s12864-015-1698-7)
Supplement: Additional file 3: Table S2. — List of BAC-located CDS. [file 12864_2015_1698_MOESM3_ESM.xls]

## Sheet: Feuil1
Column description
CDS names: Names of the protein-coding genes	Names of the protein-coding genes
chrm	v = S. vulgaris, x= S. latifolia X, y = S. latifolia Y, probeV = used as probe to isolate S. vulgaris BAC, probeX = used as probe to isolate X BAC, probeY = used as probe to isolate Y BAC
probe	Name of the gene used as probe to identify the BAC clone
BAC name	Name of the BAC clone sequenced
Muyle et al. (2012) contigs	Match with a RNA-seq contig from the Muyle et al. 2012 dataset
Muyle et al. (2012) contig status	Inferred segregation type of that contig (autosomal, X/Y, X-hemizygous), when several contigs were found the information is integrated over the different contigs
Contig name	Name of the BAC contig on which the CDS is located
BAC homology	no = single BAC, vx = vulgaris-X BAC pair, vy = vulgaris-Y BAC pair, xy = X-Y BAC pair, vxy = vulgaris-X-Y BAC triplet
BLAST Hit	Hits with proteins present in public databases
description	Names of homologous proteins
Bergero & Charlesworth (2011) contigs	Match with a RNA-seq contig from the Bergero & Charlesworth 2011 dataset
Bergero & Charlesworth (2011) contigs status	Inferred segregation type of the contig(s) (autosomal, X/Y, X-hemizygous)
Bergero & Charlesworth (2011) status	Integration of the previous column when several contigs were found
Chibalina & Filatov (2011) contigs	Match with a RNA-seq contig from the Chibalina & Filatov 2011 dataset
Chibalina & Filatov (2011) contigs status	Inferred segregation type of the contig(s) (autosomal, X/Y, X-hemizygous)
Chibalina & Filatov (2011) status	Integration of the previous column when several contigs were found
Match with RNAseq contig	Match with a RNA-seq contig, all 3 RNA-seq datasets are combined: yes/no
Combined RNAseq status	Combined information on segregation types of the contigs from the 3 RNA_seq datasets
CDS names	chrm	probe	BAC name	Muyle et al. (2012) contigs	Muyle et al. (2012) contig status	Contig name	BAC homology	BLAST Hit	description	Bergero & Charlesworth (2011) contigs	Bergero & Charlesworth (2011) contigs status	Bergero & Charlesworth (2011) status	Chibalina & Filatov (2011) contigs	Chibalina & Filatov (2011) contigs status	Chibalina & Filatov (2011) status	Match with RNAseq contig	Combined RNAseq status
Sv1_BAC116D13_Sv1_CDS01_AT1G72990.1	v	1	BAC116D13_Sv1	contig_53010	X/Ypair	contig00004	no	AT1G72990.1	beta-galactosidase 17	contig263-8,contig36854	autosomal,autosomal	autosomal	contig15143,contig5824,contig8326	autosomal,autosomal,autosomal	autosomal	yes	X/Ypair
Sv1_BAC116D13_Sv1_CDS03_AT3G13850.1	v	1	BAC116D13_Sv1	no	-	contig00013	no	AT3G13850.1	LOB domain-containing protein 22	-	-	-	-	-	-	no	-
Sv1_BAC116D13_Sv1_CDS04_AT1G55080.1	v	1	BAC116D13_Sv1	contig_22623	X/Ypair	contig00056	no	AT1G55080.1	unknown protein	contig3-123	autosomal	autosomal	contig11833	autosomal	autosomal	yes	X/Ypair
Sv1_BAC116D13_Sv1_CDS05_AT5G22950.1	v	1	BAC116D13_Sv1	contig_48921 & 41809	X/Ypair	contig00019	no	AT5G22950.1	SNF7 family protein	contig-5875,contig27972	autosomal,autosomal	autosomal	contig1147-,contig5465	autosomal,autosomal	autosomal	yes	X/Ypair
Sv1_BAC116D13_Sv1_CDS06_AT5G11890.1	v	1	BAC116D13_Sv1	no	-	contig00185	no	AT5G11890.1	molecular_function unknown	-	-	-	-	-	-	no	-
Sv1_BAC116D13_Sv1_CDS08_AT5G07630.1	v	1	BAC116D13_Sv1	contig_44823	X/Ypair	contig00024	no	AT5G07630.1	lipid transporters	contig31622	autosomal	autosomal	contig14675,contig14886	autosomal,autosomal	autosomal	yes	X/Ypair
Sv1_BAC116D13_Sv1_CDS09_tr|D3YBB5|D3YBB5_TRIRP	v	1	BAC116D13_Sv1	no	-	contig00028	no	tr|D3YBB5|D3YBB5_TRIRP		-	-	-	-	-	-	no	-
Sv1_BAC116D13_Sv1_CDS10_AT1G30380.1	v	1	BAC116D13_Sv1	contig_53773	X/Ypair	contig00037	no	AT1G30380.1	photosystem I subunit K	contig3-54-	autosomal	autosomal	contig15438	autosomal	autosomal	yes	X/Ypair
Sv3_BAC28A13_Sv3_CDS01_AT3G51240.1	v	3	BAC28A13_Sv3	contig_26957	autosomal	contig00039-00036-00028	no	AT3G51240.1	flavanone 3-hydroxylase	contig-3616	autosomal	autosomal	contig149-5	Xhemizygous	Xhemizygous	yes	Xhemizygous
Sv3_BAC28A13_Sv3_CDS02_AT5G66200.1	v	3	BAC28A13_Sv3	contig_53	autosomal	contig00033-00181-00038	no	AT5G66200.1	armadillo repeat only 2	-	-	-	-	-	-	yes	autosomal
Sv3_BAC28A13_Sv3_CDS03_tr|B9T5J0|B9T5J0_RICCO	v	3	BAC28A13_Sv3	no	-	contig00002	no	tr|B9T5J0|B9T5J0_RICCO	Putative uncharacterized protein OS=Ricinus communis	-	-	-	-	-	-	no	-
Sv3_BAC28A13_Sv3_CDS04_AT4G36020.1	v	3	BAC28A13_Sv3	no	-	contig00003	no	AT4G36020.1	cold shock domain protein 1	-	-	-	-	-	-	no	-
Sv3_BAC28A13_Sv3_CDS05_tr|Q3I6J3|Q3I6J3_SILLA	v	3	BAC28A13_Sv3	no	-	contig00004	no	tr|Q3I6J3|Q3I6J3_SILLA	Putative uncharacterized protein OS=Silene latifolia	-	-	-	-	-	-	no	-
Sv3_BAC28A13_Sv3_CDS06_tr|Q20CE1|Q20CE1_BETVU	v	3	BAC28A13_Sv3	no	-	contig00013	no	tr|Q20CE1|Q20CE1_BETVU	Fgenesh protein 35 OS=Beta vulgaris	-	-	-	-	-	-	no	-
Sv3_BAC28A13_Sv3_CDS07_AT4G34460.1	v	3	BAC28A13_Sv3	no	-	contig00041	no	AT4G34460.1	GTP binding protein beta 1	contig-8676	autosomal	autosomal	contig11583	autosomal	autosomal	yes	autosomal
Sv3_BAC28A13_Sv3_CDS08_AT5G25620.2	v	3	BAC28A13_Sv3	no	-	contig00041	no	AT5G25620.2	Flavin-binding monooxygenase family protein	-	-	-	-	-	-	no	-
Sv3_BAC28A13_Sv3_CDS09_AT5G39785.2	v	3	BAC28A13_Sv3	no	-	contig00091	no	AT5G39785.2	Protein of unknown function (DUF1666)	-	-	-	-	-	-	no	-
Sv4_BAC62M2_Sv4_CDS02_AT3G48850.1	v	4	BAC62M2_Sv4	no	-	contig00001	no	AT3G48850.1	phosphate transporter 3;2	-	-	-	-	-	-	no	-
Sv4_BAC62M2_Sv4_CDS04_AT3G51190.1	v	4	BAC62M2_Sv4	contig_29617	X/Ypair	contig00001	no	AT3G51190.1	Ribosomal protein L2 family	contig2482-,contig24822	autosomal,autosomal	autosomal	-	-	-	yes	X/Ypair
Sv4_BAC62M2_Sv4_CDS05_AT2G30880.2	v	4	BAC62M2_Sv4	contig_15866	autosomal	contig00002	no	AT2G30880.2	Pleckstrin homology (PH) domain-containing protein	contig-1284,contig13217,contig27347	autosomal,autosomal,autosomal	autosomal	contig1265-,contig13716,contig15666	autosomal,autosomal,autosomal	autosomal	yes	autosomal
Sv4_BAC62M2_Sv4_CDS06_AT1G77440.2	v	4	BAC62M2_Sv4	no	-	contig00003	no	AT1G77440.2	20S proteasome beta subunit C2	contig-6217,contig23945,contig43166	autosomal,autosomal,autosomal	autosomal	contig15481,contig233-	autosomal,autosomal	autosomal	yes	autosomal
Sv4_BAC62M2_Sv4_CDS07_AT4G34400.1	v	4	BAC62M2_Sv4	contig_111139	autosomal	contig00004	no	AT4G34400.1	AP2/B3-like transcriptional factor family protein	-	-	-	-	-	-	yes	autosomal
Sv4_BAC62M2_Sv4_CDS08_AT5G59440.3	v	4	BAC62M2_Sv4	no	-	contig00004	no	AT5G59440.3	P-loop containing nucleoside triphosphate hydrolases superfamily protein	-	-	-	-	-	-	no	-
Sv4_BAC62M2_Sv4_CDS09_AT2G30880.2	v	4	BAC62M2_Sv4	no	-	contig00005	no	AT2G30880.2	Pleckstrin homology (PH) domain-containing protein	-	-	-	-	-	-	no	-
Sv4_BAC62M2_Sv4_CDS11_AT1G21720.1	v	4	BAC62M2_Sv4	no	-	contig00018	no	AT1G21720.1	proteasome beta subunit C1	contig-6217,contig23945	autosomal,autosomal	autosomal	contig15481,contig233-	autosomal,autosomal	autosomal	yes	autosomal
Sv7_BAC79C3_Sv7_CDS05_AT3G53310.1	v	7	BAC79C3_Sv7-50-51-52	contig_54916	autosomal	contig00001	no	AT3G53310.1	AP2/B3-like transcriptional factor family protein	-	-	-	-	-	-	yes	autosomal
Sv7_BAC79C3_Sv7_CDS06_AT3G26680.3	v	7	BAC79C3_Sv7-50-51-52	contig_39	autosomal	contig00001	no	AT3G26680.3	DNA repair metallo-beta-lactamase family protein	contig27134	autosomal	autosomal	contig12694	autosomal	autosomal	yes	autosomal
Sv7_BAC79C3_Sv7_CDS07_AT3G16510.1	v	7	BAC79C3_Sv7-50-51-52	contig_5173	autosomal	contig00001	no	AT3G16510.1	Calcium-dependent lipid-binding (CaLB domain) family protein	-	-	-	-	-	-	yes	autosomal
Sv7_BAC79C3_Sv7_CDS08_AT1G52140.1	v	7	BAC79C3_Sv7-50-51-52	contig_61968	autosomal	contig00001	no	AT1G52140.1	unknown protein	contig11545,contig23369	autosomal,autosomal	autosomal	-	-	-	yes	autosomal
Sv7_BAC79C3_Sv7_CDS10_AT2G25240.1	v	7	BAC79C3_Sv7-50-51-52	no	-	contig00002	no	AT2G25240.1	Serine protease inhibitor (SERPIN) family protein	-	-	-	-	-	-	no	-
SvAP3_BAC91M20_SvAP3_CDS01_AT5G17280.1	v	AP3	BAC91M20_SvAP3	contig_56328	autosomal	bac06_mira_c001	no	AT5G17280.1	unknown protein	-	-	-	-	-	-	yes	autosomal
SvAP3_BAC91M20_SvAP3_CDS02_AT4G36250.1	v	AP3	BAC91M20_SvAP3	contig_60378	autosomal	bac06_mira_c003	no	AT4G36250.1	aldehyde dehydrogenase 3F1	contig22396,contig22397,contig22398	autosomal,autosomal,Xhemizygous	Xhemizygous	contig1769-	Xhemizygous	Xhemizygous	yes	Xhemizygous
SvAP3_BAC91M20_SvAP3_CDS03_AT5G66330.1	v	AP3	BAC91M20_SvAP3	contig_58850	autosomal	bac06_mira_c003	no	AT5G66330.1	Leucine-rich repeat (LRR) family protein	contig12-98	Xhemizygous	Xhemizygous	contig12516	autosomal	autosomal	yes	Xhemizygous
SvAP3_BAC91M20_SvAP3_CDS04_AT4G19420.1	v	AP3	BAC91M20_SvAP3	no	-	bac06_mira_c003	no	AT4G19420.1	Pectinacetylesterase family protein	contig-7832	autosomal	autosomal	contig17795	autosomal	autosomal	yes	autosomal
SvCyp_BAC68B20_SvCyp_CDS02_AT3G44290.1	v	Cyp	BAC68B20_SvCyp	contig_17152	autosomal	contig00002	no	AT3G44290.1	NAC domain containing protein 60	-	-	-	-	-	-	yes	autosomal
SvCyp_BAC68B20_SvCyp_CDS03_AT2G36060.1	v	Cyp	BAC68B20_SvCyp	contig_53821	X/Ypair	contig00002	no	AT2G36060.1	MMS ZWEI homologue 3	contig-8422,contig29284,contig313-8,contig39184	autosomal,autosomal,autosomal,autosomal	autosomal	contig16-29,contig19-74,contig4649	X/Ypair,autosomal,autosomal	X/Ypair	yes	X/Ypair
SvCyp_BAC68B20_SvCyp_CDS04_AT5G22250.1	v	Cyp	BAC68B20_SvCyp	no	-	contig00002	no	AT5G22250.1	Polynucleotidyl transferase, ribonuclease H-like superfamily protein	contig13387,contig174-4	autosomal,autosomal	autosomal	contig13-83,contig1738	autosomal,Xhemizygous	Xhemizygous	yes	Xhemizygous
SvCyp_BAC68B20_SvCyp_CDS05_AT5G66360.2	v	Cyp	BAC68B20_SvCyp	contig_6574	X/Ypair	contig00002	no	AT5G66360.2	Ribosomal RNA adenine dimethylase family protein	contig28655	autosomal	autosomal	-	-	-	yes	X/Ypair
SvCyp_BAC68B20_SvCyp_CDS06_AT5G22220.2	v	Cyp	BAC68B20_SvCyp	no	-	contig00002	no	AT5G22220.2	E2F transcription factor 1	-	-	-	-	-	-	no	-
SvCyp_BAC68B20_SvCyp_CDS07_AT2G27285.1	v	Cyp	BAC68B20_SvCyp	contig_53812	X/Ypair	contig00003	no	AT2G27285.1	Coiled-coil domain-containing protein 55 (DUF2040)	contig169-6	autosomal	autosomal	contig142-1,contig6111	autosomal,X/Ypair	X/Ypair	yes	X/Ypair
SvCyp_BAC68B20_SvCyp_CDS08_AT3G44530.2	v	Cyp	BAC68B20_SvCyp	contig_3463	X/Ypair	contig00003	no	AT3G44530.2	homolog of histone chaperone HIRA	contig119-7,contig3-414	autosomal,autosomal	autosomal	contig1482-,contig16675,contig3526	autosomal,autosomal,autosomal	autosomal	yes	X/Ypair
SvCyp_BAC68B20_SvCyp_CDS11_AT2G36100.1	v	Cyp	BAC68B20_SvCyp	no	-	contig00004	no	AT2G36100.1	Uncharacterised protein family (UPF0497)	-	-	-	-	-	-	no	-
SvCyp_BAC68B20_SvCyp_CDS13_AT2G36010.2	v	Cyp	BAC68B20_SvCyp	contig_58571	X/Ypair	contig00007	no	AT2G36010.2	E2F transcription factor 3	contig-7271,contig13361	autosomal,autosomal	autosomal	contig1-2-1,contig1543-,contig55-9,contig6966	autosomal,autosomal,X/Ypair,autosomal	X/Ypair	yes	X/Ypair
SvCyp_BAC68B20_SvCyp_CDS14_AT2G17890.1	v	Cyp	BAC68B20_SvCyp	no	-	contig00012	no	AT2G17890.1	calcium-dependent protein kinase 16	contig34874	autosomal	autosomal	contig1-28-,contig11925,contig13662	Xhemizygous,autosomal,autosomal	Xhemizygous	yes	Xhemizygous
SvDD44_BAC108B6_SvDD44_CDS01_AT3G08490.1	v	DD44	BAC108B6_SvDD44	no	-	contig00001	no	AT3G08490.1	Late embryogenesis abundant protein	-	-	-	-	-	-	no	-
SvDD44_BAC108B6_SvDD44_CDS02_AT2G28305.1	v	DD44	BAC108B6_SvDD44	no	-	contig00001	no	AT2G28305.1	Putative lysine decarboxylase family protein	contig1824-	autosomal	autosomal	contig12244,contig16471	autosomal,Xhemizygous	Xhemizygous	yes	Xhemizygous
SvDD44_BAC108B6_SvDD44_CDS06_AT4G29090.1	v	DD44	BAC108B6_SvDD44	no	-	contig00007	no	AT4G29090.1	Ribonuclease H-like superfamily protein	-	-	-	-	-	-	no	-
Svss_BAC120L11_Svss_CDS01_AT5G42210.1	v	ss	BAC120L11_Svss	no	-	contig00001	no	AT5G42210.1	Major facilitator superfamily protein	-	-	-	-	-	-	no	-
Svss_BAC120L11_Svss_CDS02_AT1G23850.1	v	ss	BAC120L11_Svss	contig_98523	autosomal	contig00001	no	AT1G23850.1	unknown protein	-	-	-	-	-	-	yes	autosomal
Svss_BAC120L11_Svss_CDS03_AT4G03830.1	v	ss	BAC120L11_Svss	no	-	contig00004	no	AT4G03830.1	Protein of unknown function, DUF601	-	-	-	-	-	-	no	-
Svss_BAC120L11_Svss_CDS04_AT2G27040.2	v	ss	BAC120L11_Svss	no	-	contig00002	no	AT2G27040.2	AGO4 is a member of a class of PAZ/PIWI domain containing proteins involved in siRNA mediated gene silencing	contig-3757	autosomal	autosomal	contig1-449	autosomal	autosomal	yes	autosomal
Svss_BAC120L11_Svss_CDS05_tr|A5B1K4|A5B1K4_VITVI	v	ss	BAC120L11_Svss	no	-	contig00001	no	tr|A5B1K4|A5B1K4_VITVI	uncharacterized protein	-	-	-	-	-	-	no	-
Svss_BAC120L11_Svss_CDS06_AT3G51700.1	v	ss	BAC120L11_Svss	no	-	contig00003	no	AT3G51700.1	PIF1 helicase	-	-	-	-	-	-	no	-
SlAP3X_BAC251L13_SlAP3X_CDS01_AT5G03650.1	x	AP3	BAC251L13_SlXAP3	contig_55072	autosomal	contig00072	no	AT5G03650.1	starch branching enzyme 2.2	contig-2317,contig22993,contig37439,contig39321	autosomal,autosomal,autosomal,autosomal	autosomal	contig14938,contig16461,contig3428,contig6-11	autosomal,autosomal,autosomal,autosomal	autosomal	yes	autosomal
SlCypX_BAC4E24_SlCypX_CDS01_AT2G27590.1	x	Cyp	BAC4E24_SlCypX	contig_55191	X/Ypair	scaffold00001	no	AT2G27590.1	S-adenosyl-L-methionine-dependent methyltransferases superfamily protein	contig15743	autosomal	autosomal	-	-	-	yes	X/Ypair
SlCypX_BAC4E24_SlCypX_CDS02_AT1G08280.1	x	Cyp	BAC4E24_SlCypX	contig_55887	autosomal	scaffold00001	no	AT1G08280.1	Glycosyltransferase family 29 (sialyltransferase) family protein	contig13789	autosomal	autosomal	contig12769	Xhemizygous	Xhemizygous	yes	Xhemizygous
SlCypX_BAC4E24_SlCypX_CDS03_AT3G48410.1	x	Cyp	BAC4E24_SlCypX	contig_11000 & 80872	autosomal	scaffold00001	no	AT3G48410.1	alpha/beta-Hydrolases superfamily protein	contig2-828	autosomal	autosomal	contig2726	autosomal	autosomal	yes	autosomal
SlCypX_BAC4E24_SlCypX_CDS04_AT5G22450.1	x	Cyp	BAC4E24_SlCypX	contig_59239	autosomal	scaffold00001	no	AT5G22450.1	unknown protein	contig29177,contig33525	autosomal,autosomal	autosomal	contig2234	autosomal	autosomal	yes	autosomal
SlCypX_BAC4E24_SlCypX_CDS08_AT4G29090.1	x	Cyp	BAC4E24_SlCypX	no	-	scaffold00001	no	AT4G29090.1	Ribonuclease H-like superfamily protein	-	-	-	-	-	-	no	-
SlCypX_BAC4E24_SlCypX_CDS09_AT5G15290.1	x	Cyp	BAC4E24_SlCypX	contig_13110	autosomal	scaffold00001	no	AT5G15290.1	Uncharacterised protein family (UPF0497)	-	-	-	-	-	-	yes	autosomal
SlCypX_BAC4E24_SlCypX_CDS10_AT2G36100.1	x	Cyp	BAC4E24_SlCypX	contig_22155	autosomal	scaffold00001	no	AT2G36100.1	Uncharacterised protein family (UPF0497)	-	-	-	-	-	-	yes	autosomal
SlDD44X_BAC78D08_SlDD44X_CDS01_AT3G52140.4	x	DD44	BAC78D08_SlDD44X	contig_8236	X/Ypair	203_-_Contig_75_83	no	AT3G52140.4	tetratricopeptide repeat (TPR)-containing protein	contig-3968,contig-8645,contig29322,contig35991	X/Ypair,X/Ypair,X/Ypair,autosomal	X/Ypair	contig857	X/Ypair	X/Ypair	yes	X/Ypair
SlDD44X_BAC78D08_SlDD44X_CDS02_AT1G33140.1	x	DD44	BAC78D08_SlDD44X	no	-	203_-_Contig_75_83	no	AT1G33140.1	Ribosomal protein L6 family	contig29356,contig3-3-9,contig32114,contig32477,contig33768	autosomal,autosomal,autosomal,autosomal,autosomal	autosomal	contig12343,contig13815,contig14234,contig14776,contig16-48,contig1878-,contig19-8-,contig435,contig513-	autosomal,autosomal,X/Ypair,autosomal,autosomal,autosomal,autosomal,autosomal,autosomal	X/Ypair	yes	X/Ypair
SlDD44X_BAC78D08_SlDD44X_CDS03_AT5G25280.2	x	DD44	BAC78D08_SlDD44X	contig_17853	autosomal	203_-_Contig_75_83	no	AT5G25280.2	serine-rich protein-related	-	-	-	-	-	-	yes	autosomal
SlDD44X_BAC78D08_SlDD44X_CDS04_AT2G12400.1	x	DD44	BAC78D08_SlDD44X	contig_48353	autosomal	203_-_Contig_75_83	no	AT2G12400.1	unknown protein	contig--34-,contig24368,contig24369,contig25727	autosomal,autosomal,Xhemizygous,autosomal	Xhemizygous	contig1224-,contig12613,contig17-67	Xhemizygous,autosomal,autosomal	Xhemizygous	yes	Xhemizygous
SlssX_BAC6C4_SlssX_CDS01_tr|A5B1K4|A5B1K4_VITVI	x	ss	BAC6C4_SlssX	contig_94244	autosomal	contig00005	no	tr|A5B1K4|A5B1K4_VITVI		-	-	-	-	-	-	yes	autosomal
SlssX_BAC6C4_SlssX_CDS02_AT5G56890.1	x	ss	BAC6C4_SlssX	no	-	contig00005	no	AT5G56890.1	Protein kinase superfamily protein	-	-	-	-	-	-	no	-
SlX4_BAC65P13_SlX4_CDS01_AT1G08660.1	x	4	BAC65P13_SlX4	contig_50911	autosomal	scaffold00001	no	AT1G08660.1	MALE GAMETOPHYTE DEFECTIVE 2	contig25922,contig25923,contig37355	autosomal,autosomal,autosomal	autosomal	contig1-626,contig14-97	autosomal,autosomal	autosomal	yes	autosomal
probe SlX6a_BAC284N5_SlX6a_AT2G34570.1	probeX	6a	BAC284N5_SlX6a	contig_54338	autosomal	scaffold00001	no	AT2G34570.1	PIN domain-like family protein	contig-96--	autosomal	autosomal	contig13--9,contig62-8	autosomal,X/Ypair	X/Ypair	yes	X/Ypair
SlX6a_BAC284N5_SlX6a_CDS01_AT5G13930.1	x	6a	BAC284N5_SlX6a	contig_6252	autosomal	scaffold00001	no	AT5G13930.1	Chalcone and stilbene synthase family protein	contig--745,contig-3-51,contig12779,contig13999,contig15356,contig4-359,contig46119	autosomal,autosomal,autosomal,autosomal,autosomal,autosomal,autosomal	autosomal	contig11223,contig13967,contig149-7	autosomal,X/Ypair,autosomal	X/Ypair	yes	X/Ypair
SlX6a_BAC284N5_SlX6a_CDS02_AT3G19340.1	x	6a	BAC284N5_SlX6a	contig_63351	X/Ypair	scaffold00001	no	AT3G19340.1	Protein of unknown function (DUF3754)	contig-3696,contig15694,contig32292,contig369-8	autosomal,autosomal,autosomal,autosomal	autosomal	contig11624,contig13428,contig5911	autosomal,autosomal,X/Ypair	X/Ypair	yes	X/Ypair
SlX6a_BAC284N5_SlX6a_CDS03_AT4G04220.1	x	6a	BAC284N5_SlX6a	no	-	scaffold00001	no	AT4G04220.1	receptor like protein 46	-	-	-	-	-	-	no	-
SlX6a_BAC284N5_SlX6a_CDS05_AT3G61110.1	x	6a	BAC284N5_SlX6a	contig_39103	autosomal	scaffold00001	no	AT3G61110.1	ribosomal protein S27	contig331-4,contig34627,contig34628	autosomal,autosomal,autosomal	autosomal	contig5382	Xhemizygous	Xhemizygous	yes	Xhemizygous
SlX6a_BAC284N5_SlX6a_CDS07_AT5G13910.1	x	6a	BAC284N5_SlX6a	no	-	scaffold00001	no	AT5G13910.1	Integrase-type DNA-binding superfamily protein	-	-	-	-	-	-	no	-
SlX6a_BAC284N5_SlX6a_CDS09_AT1G70300.1	x	6a	BAC284N5_SlX6a	no	-	scaffold00001	no	AT1G70300.1	KUP6, K+ UPTAKE PERMEASE 6	contig-16-6,contig-5799,contig25-28	autosomal,autosomal,autosomal	autosomal	contig1-941,contig18726,contig188-5	autosomal,autosomal,autosomal	autosomal	yes	autosomal
SlX6a_BAC284N5_SlX6a_CDS10_AT5G42905.1	x	6a	BAC284N5_SlX6a	no	-	scaffold00001	no	AT5G42905.1	Polynucleotidyl transferase, ribonuclease H-like superfamily protein	-	-	-	-	-	-	no	-
SlX6a_BAC284N5_SlX6a_CDS11_AT5G13970.1	x	6a	BAC284N5_SlX6a	contig_31014	autosomal	scaffold00001	no	AT5G13970.1	unknown protein	contig17547	autosomal	autosomal	contig155	autosomal	autosomal	yes	autosomal
SlX6a_BAC284N5_SlX6a_CDS12_AT5G13960.1	x	6a	BAC284N5_SlX6a	contig_35128	autosomal	scaffold00001	no	AT5G13960.1	SU(VAR)3-9 homolog 4	contig21767	autosomal	autosomal	contig1137-,contig9552	autosomal,X/Ypair	X/Ypair	yes	X/Ypair
SlX6a_BAC284N5_SlX6a_CDS13_AT5G61910.4	x	6a	BAC284N5_SlX6a	contig_58903	X/Ypair	scaffold00001	no	AT5G61910.4	DCD (Development and Cell Death) domain protein	contig26814	autosomal	autosomal	contig14491	autosomal	autosomal	yes	X/Ypair
SlX6a_BAC284N5_SlX6a_CDS14_AT2G38130.2	x	6a	BAC284N5_SlX6a	contig_50804	X/Ypair	scaffold00001	no	AT2G38130.2	Acyl-CoA N-acyltransferases (NAT) superfamily protein	contig-2676	autosomal	autosomal	contig4712	X/Ypair	X/Ypair	yes	X/Ypair
SlX6a_BAC284N5_SlX6a_CDS15_AT5G13440.1	x	6a	BAC284N5_SlX6a	contig_54899	X/Ypair	scaffold00001	no	AT5G13440.1	Ubiquinol-cytochrome C reductase iron-sulfur subunit	contig-1421,contig27525,contig31233	autosomal,autosomal,autosomal	autosomal	contig779	autosomal	autosomal	yes	X/Ypair
probe SlX6b_BAC80C2_SlX6b_AT2G34570.1	probeX	6b	BAC80C2_SlX6b	contig_54338	autosomal	contig00001	no	AT2G34570.1	PIN domain-like family protein	contig-96--,contig13218	autosomal,autosomal	autosomal	contig13--9,contig62-8	autosomal,X/Ypair	X/Ypair	yes	X/Ypair
SlX6b_BAC80C2_SlX6b_CDS01_AT5G49520.1	x	6b	BAC80C2_SlX6b	contig_10336	autosomal	contig00001	no	AT5G49520.1	WRKY DNA-binding protein 48	-	-	-	-	-	-	yes	autosomal
SlX6b_BAC80C2_SlX6b_CDS02_AT3G06590.2	x	6b	BAC80C2_SlX6b	contig_23990	autosomal	contig00004	no	AT3G06590.2	basic helix-loop-helix (bHLH) DNA-binding superfamily protein	contig12786,contig38816	autosomal,autosomal	autosomal	contig14365	autosomal	autosomal	yes	autosomal
SlX6b_BAC80C2_SlX6b_CDS03_AT1G48120.1	x	6b	BAC80C2_SlX6b	contig_5077	autosomal	contig00007	no	AT1G48120.1	hydrolases;protein serine/threonine phosphatases	contig157-2,contig32114	autosomal,autosomal	autosomal	contig14776,contig9445	autosomal,autosomal	autosomal	yes	autosomal
SlX6b_BAC80C2_SlX6b_CDS04_AT3G15355.1	x	6b	BAC80C2_SlX6b	contig_1538	X/Ypair	contig00007	no	AT3G15355.1	ubiquitin-conjugating enzyme 25	-	-	-	-	-	-	yes	X/Ypair
SlX6b_BAC80C2_SlX6b_CDS05_AT5G49510.2	x	6b	BAC80C2_SlX6b	contig_56	autosomal	contig00022	no	AT5G49510.2	prefoldin 3	contig-5688	autosomal	autosomal	-	-	-	yes	autosomal
SlX6b_BAC80C2_SlX6b_CDS06_AT1G32120.1	x	6b	BAC80C2_SlX6b	no	-	contig00003	no	AT1G32120.1	molecular_function unknown	-	-	-	-	-	-	no	-
SlX6b_BAC80C2_SlX6b_CDS07_AT3G02860.2	x	6b	BAC80C2_SlX6b	contig_54491	X/Ypair	contig00003	no	AT3G02860.2	zinc ion binding	contig28939	autosomal	autosomal	contig83-7	autosomal	autosomal	yes	X/Ypair
SlX6b_BAC80C2_SlX6b_CDS08_AT4G16210.1	x	6b	BAC80C2_SlX6b	contig_91335	autosomal	contig00003	no	AT4G16210.1	enoyl-CoA hydratase/isomerase A	contig26519	autosomal	autosomal	contig26-6	autosomal	autosomal	yes	autosomal
SlY1-DD44Y_BAC8_Ymix_SlDD44Y_CDS01_AT3G09510.1	y	1-DD44	BAC8_Ymix	no	-	c010	no	AT3G09510.1	Ribonuclease H-like superfamily protein	-	-	-	-	-	-	no	-
SlY1-DD44Y_BAC8_Ymix_SlDD44Y_CDS02_AT4G14900.1	y	1-DD44	BAC8_Ymix	contig_3872	autosomal	c012	no	AT4G14900.1	FRIGIDA-like protein	contig36535	autosomal	autosomal	contig9-36	autosomal	autosomal	yes	autosomal
SlY1-DD44Y_BAC8_Ymix_SlDD44Y_CDS03_AT3G13330.1	y	1-DD44	BAC8_Ymix	no	-	c082	no	AT3G13330.1	proteasome activating protein 200	-	-	-	-	-	-	no	-
SlY1-DD44Y_BAC8_Ymix_SlDD44Y_CDS04_AT2G31170.2	y	1-DD44	BAC8_Ymix	no	-	c128	no	AT2G31170.2	Cysteinyl-tRNA synthetase, class Ia family protein	contig1769-	autosomal	autosomal	contig13573	autosomal	autosomal	yes	autosomal
SlY1-DD44Y_BAC8_Ymix_SlY1_CDS01_AT3G13720.1	y	1-DD44	BAC8_Ymix	contig_2406	autosomal	c011	no	AT3G13720.1	prenylated RAB acceptor 1	contig214-2	Xhemizygous	Xhemizygous	contig4367	Xhemizygous	Xhemizygous	yes	Xhemizygous
SlY1-DD44Y_BAC8_Ymix_SlY1_CDS02_AT5G28530.1	y	1-DD44	BAC8_Ymix	no	-	c013	no	AT5G28530.1	FAR1-related sequence 10	-	-	-	-	-	-	no	-
SlY1-DD44Y_BAC8_Ymix_SlY1_CDS04_AT2G16730.1	y	1-DD44	BAC8_Ymix	contig_132888	autosomal	c017	no	AT2G16730.1	glycosyl hydrolase family 35 protein	-	-	-	-	-	-	yes	autosomal
SlY3_BAC200P6_SlY3_CDS01_AT1G43722.1	y	3	BAC200P6_SlY3	contig_20912	autosomal	contig00002	no	AT1G43722.1		-	-	-	-	-	-	yes	autosomal
Sv4_BAC62M2_Sv4_CDS01_AT3G26790.1	v	4	BAC62M2_Sv4	contig_194	autosomal	contig00001	vx	AT3G26790.1	AP2/B3-like transcriptional factor family protein	-	-	-	-	-	-	yes	autosomal
Sv4_BAC62M2_Sv4_CDS03_AT4G12970.1	v	4	BAC62M2_Sv4	no	-	contig00001	vx	AT4G12970.1	stomagen	-	-	-	-	-	-	no	-
Sv4_BAC62M2_Sv4_CDS10_AT2G31410.1	v	4	BAC62M2_Sv4	contig_56322	autosomal	contig00017	vx	AT2G31410.1	unknown protein	-	-	-	-	-	-	yes	autosomal
Sv7_BAC79C3_Sv7_CDS01_AT3G26690.2	v	7	BAC79C3_Sv7-50-51-52	contig_43789	autosomal	contig00001	vx	AT3G26690.2	nudix hydrolase homolog 13	contig26-67	autosomal	autosomal	-	-	-	yes	autosomal
Sv7_BAC79C3_Sv7_CDS02_AT1G28160.1	v	7	BAC79C3_Sv7-50-51-52	no	-	contig00001	vx	AT1G28160.1	ERF (ethylene response factor) subfamily B-1	-	-	-	-	-	-	no	-
Sv7_BAC79C3_Sv7_CDS03_AT1G08880.1	v	7	BAC79C3_Sv7-50-51-52	contig_55873	autosomal	contig00001	vx	AT1G08880.1	Histone superfamily protein	contig1552-,contig15521,contig15523	autosomal,autosomal,Xhemizygous	Xhemizygous	contig16813	Xhemizygous	Xhemizygous	yes	Xhemizygous
Sv7_BAC79C3_Sv7_CDS04_AT3G02050.1	v	7	BAC79C3_Sv7-50-51-52	contig_62587	autosomal	contig00001	vx	AT3G02050.1	K+ uptake transporter 3	contig-16-6,contig-5799,contig25-28	autosomal,autosomal,autosomal	autosomal	contig1276,contig17222,contig18726,contig188-5,contig5-24	Xhemizygous,autosomal,autosomal,autosomal,autosomal	Xhemizygous	yes	Xhemizygous
Sv7_BAC79C3_Sv7_CDS09_AT5G51050.1	v	7	BAC79C3_Sv7-50-51-52	contig_1767	autosomal	contig00002	vx	AT5G51050.1	Mitochondrial substrate carrier family protein	contig14862,contig2491-	autosomal,autosomal	autosomal	contig15571,contig17295,contig1793-	autosomal,autosomal,X/Ypair	X/Ypair	yes	X/Ypair
probe SvCyp_BAC68B20_SvCyp_AT3G44600.1	probeV	Cyp	BAC68B20_SvCyp	contig_53905	X/Ypair	contig00001	vx	AT3G44600.1	cyclophilin71	contig-39-1	X/Ypair	X/Ypair	contig88-5	X/Ypair	X/Ypair	yes	X/Ypair
SvCyp_BAC68B20_SvCyp_CDS01_AT1G08260.1	v	Cyp	BAC68B20_SvCyp	contig_921	X/Ypair	contig00001	vx	AT1G08260.1	DNA polymerase epsilon catalytic subunit	contig33286	autosomal	autosomal	contig8563	X/Ypair	X/Ypair	yes	X/Ypair
SvCyp_BAC68B20_SvCyp_CDS09_AT3G11590.1	v	Cyp	BAC68B20_SvCyp	contig_13870	autosomal	contig00004	vx	AT3G11590.1	unknown protein	-	-	-	-	-	-	yes	autosomal
SvCyp_BAC68B20_SvCyp_CDS10_AT1G08380.1	v	Cyp	BAC68B20_SvCyp	contig_59644	X/Ypair	contig00004	vx	AT1G08380.1	photosystem I subunit O	contig28832	X/Ypair	X/Ypair	-	-	-	yes	X/Ypair
SvCyp_BAC68B20_SvCyp_CDS12_AT2G27690.1	v	Cyp	BAC68B20_SvCyp	contig_34252	autosomal	contig00006	vx	AT2G27690.1	cytochrome P450, family 94, subfamily C, polypeptide 1	contig13913	autosomal	autosomal	contig227	autosomal	autosomal	yes	autosomal
SvDD44_BAC108B6_SvDD44_CDS03_AT3G63530.1	v	DD44	BAC108B6_SvDD44	contig_9988	autosomal	contig00009	vx	AT3G63530.1	E3 ubiquitin ligase	contig-8193	X/Ypair	X/Ypair	contig3763	X/Ypair	X/Ypair	yes	X/Ypair
SvDD44_BAC108B6_SvDD44_CDS04_AT3G12650.1	v	DD44	BAC108B6_SvDD44	contig_53228	autosomal	contig00022	vx	AT3G12650.1	unknown protein	contig3-824	autosomal	autosomal	-	-	-	yes	autosomal
SvDD44_BAC108B6_SvDD44_CDS05_AT3G08505.1	v	DD44	BAC108B6_SvDD44	contig_64482	X/Ypair	contig00005	vx	AT3G08505.1	zinc finger (CCCH-type/C3HC4-type RING finger) family protein	contig-41-8	X/Ypair	X/Ypair	contig1-197	X/Ypair	X/Ypair	yes	X/Ypair
probe SlCypX_BAC4E24_SlCypX_AT3G44600.1	probeX	Cyp	BAC4E24_SlCypX	contig_53905	X/Ypair	scaffold00001	vx	AT3G44600.1	cyclophilin71	contig-39-1	X/Ypair	X/Ypair	contig88-5	X/Ypair	X/Ypair	yes	X/Ypair
SlCypX_BAC4E24_SlCypX_CDS05_AT3G11590.1	x	Cyp	BAC4E24_SlCypX	contig_13870	autosomal	scaffold00001	vx	AT3G11590.1	unknown protein	-	-	-	-	-	-	yes	autosomal
SlCypX_BAC4E24_SlCypX_CDS06_AT1G08380.1	x	Cyp	BAC4E24_SlCypX	contig_59644	X/Ypair	scaffold00001	vx	AT1G08380.1	photosystem I subunit O	contig28832	X/Ypair	X/Ypair	-	-	-	yes	X/Ypair
SlCypX_BAC4E24_SlCypX_CDS07_AT2G27690.1	x	Cyp	BAC4E24_SlCypX	contig_34252 & 79124	autosomal	scaffold00001	vx	AT2G27690.1	cytochrome P450, family 94, subfamily C, polypeptide 1	contig13913	autosomal	autosomal	contig227	autosomal	autosomal	yes	autosomal
SlCypX_BAC4E24_SlCypX_CDS11_AT1G08260.1	x	Cyp	BAC4E24_SlCypX	contig_921	X/Ypair	scaffold00001	vx	AT1G08260.1	DNA polymerase epsilon catalytic subunit	contig119-7,contig15321,contig33286	autosomal,autosomal,autosomal	autosomal	contig16675,contig8563,contig92-5	autosomal,X/Ypair,autosomal	X/Ypair	yes	X/Ypair
SlDD44X_BAC78D08_SlDD44X_CDS05_AT3G08505.1	x	DD44	BAC78D08_SlDD44X	contig_64482	X/Ypair	206_-_Contig_57	vx	AT3G08505.1	zinc finger (CCCH-type/C3HC4-type RING finger) family protein	contig-41-8	X/Ypair	X/Ypair	contig1-197,contig18579,contig513-	X/Ypair,autosomal,autosomal	X/Ypair	yes	X/Ypair
SlDD44X_BAC78D08_SlDD44X_CDS06_AT3G12650.1	x	DD44	BAC78D08_SlDD44X	contig_53228	autosomal	206_-_Contig_57	vx	AT3G12650.1	unknown protein	contig3-824	autosomal	autosomal	-	-	-	yes	autosomal
SlDD44X_BAC78D08_SlDD44X_CDS07_AT3G63530.1	x	DD44	BAC78D08_SlDD44X	contig_9988	autosomal	207_-_Contig_20	vx	AT3G63530.1	E3 ubiquitin ligase	contig-8193,contig119-7	X/Ypair,autosomal	X/Ypair	contig16675,contig3763	autosomal,X/Ypair	X/Ypair	yes	X/Ypair
SlX4_BAC65P13_SlX4_CDS02_AT2G31410.1	x	4	BAC65P13_SlX4	contig_56322	autosomal	scaffold00001	vx	AT2G31410.1	unknown protein	-	-	-	-	-	-	yes	autosomal
SlX4_BAC65P13_SlX4_CDS03_AT4G12970.1	x	4	BAC65P13_SlX4	contig_80147	autosomal	scaffold00001	vx	AT4G12970.1	stomagen	-	-	-	-	-	-	yes	autosomal
SlX4_BAC65P13_SlX4_CDS04_AT3G26790.1	x	4	BAC65P13_SlX4	contig_194	autosomal	scaffold00001	vx	AT3G26790.1	AP2/B3-like transcriptional factor family protein	-	-	-	-	-	-	yes	autosomal
SlX6a_BAC284N5_SlX6a_CDS04_AT5G51050.1	x	6a	BAC284N5_SlX6a	contig_1767	autosomal	scaffold00001	vx	AT5G51050.1	Mitochondrial substrate carrier family protein	contig14862,contig2491-	autosomal,autosomal	autosomal	contig15571,contig17295,contig1793-	autosomal,autosomal,X/Ypair	X/Ypair	yes	X/Ypair
SlX6a_BAC284N5_SlX6a_CDS06_AT3G26690.2	x	6a	BAC284N5_SlX6a	contig_43789	autosomal	scaffold00001	vx	AT3G26690.2	nudix hydrolase homolog 13	contig26-67	autosomal	autosomal	-	-	-	yes	autosomal
SlX6a_BAC284N5_SlX6a_CDS08_AT1G08880.1	x	6a	BAC284N5_SlX6a	contig_55873	autosomal	scaffold00001	vx	AT1G08880.1	Histone superfamily protein	contig1552-,contig15521,contig15523	autosomal,autosomal,Xhemizygous	Xhemizygous	contig16813	Xhemizygous	Xhemizygous	yes	Xhemizygous
SlX7_BAC55L7_SlX7_CDS01_AT3G02050.1	x	7	BAC55L7_SlX7	contig_62587	autosomal	contig00001	vx	AT3G02050.1	K+ uptake transporter 3	contig-16-6,contig-5799,contig25-28	autosomal,autosomal,autosomal	autosomal	contig1-941,contig1276,contig17222,contig18726,contig188-5,contig5-24	autosomal,Xhemizygous,autosomal,autosomal,autosomal,autosomal	Xhemizygous	yes	Xhemizygous
probe Sv1_BAC116D13_Sv1_AT2G19520.1	probeV	1	BAC116D13_Sv1	contig_55531	X/Ypair	contig00041-00138-00142-00023-00105-00158-00007	vxy	AT2G19520.1	Transducin family protein / WD-40 repeat family protein	contig-4633	X/Ypair	X/Ypair	contig13235,contig2-41	autosomal,X/Ypair	X/Ypair	yes	X/Ypair
probe Sv4_BAC62M2_Sv4_AT3G26780.1	probeV	4	BAC62M2_Sv4	contig_29527	autosomal	contig00001	vxy	AT3G26780.1	Phosphoglycerate mutase family protein	contig37261,contig39365	autosomal,autosomal	autosomal	contig8519	X/Ypair	X/Ypair	yes	X/Ypair
probe Sv7_BAC79C3_Sv7_AT5G48020.1	probeV	7	BAC79C3_Sv7-50-51-52	contig_1849	X/Ypair	contig00001	vxy	AT5G48020.1	2-oxoglutarate (2OG) and Fe(II)-dependent oxygenase superfamily protein	contig15726,contig3618-,contig37942	autosomal,autosomal,autosomal	autosomal	contig842	X/Ypair	X/Ypair	yes	X/Ypair
probe SvAP3_BAC91M20_SvAP3_AT3G54340.1	probeV	AP3	BAC91M20_SvAP3	contig_1799	autosomal	bac06_mira_c003	vxy	AT3G54340.1	K-box region and MADS-box transcription factor family protein	contig345-9	X/Ypair	X/Ypair	contig5251	X/Ypair	X/Ypair	yes	X/Ypair
probe SvDD44_BAC108B6_SvDD44_AT5G13450.1	probeV	DD44	BAC108B6_SvDD44	contig_60039	X/Ypair	contig00002	vxy	AT5G13450.1	delta subunit of Mt ATP synthase	contig-9155,contig26734,contig4-965	autosomal,autosomal,autosomal	autosomal	contig18-7,contig183-6	X/Ypair,autosomal	X/Ypair	yes	X/Ypair
probe Svss_BAC120L11_Svss_AT1G23820.2	probeV	ss	BAC120L11_Svss	contig_8045	X/Ypair	contig00001	vxy	AT1G23820.2	spermidine synthase 1	contig-3418,contig28-16	autosomal,autosomal	autosomal	contig16-52,contig4517,contig4866	X/Ypair,autosomal,autosomal	X/Ypair	yes	X/Ypair
probe SlAP3X_BAC251L13_SlAP3X_AT3G54340.1	probeX	AP3	BAC251L13_SlXAP3	contig_1799	autosomal	contig00062	vxy	AT3G54340.1	K-box region and MADS-box transcription factor family protein	contig345-9	X/Ypair	X/Ypair	contig5251	X/Ypair	X/Ypair	yes	X/Ypair
probe SlDD44X_BAC78D08_SlDD44X_AT5G13450.1	probeX	DD44	BAC78D08_SlDD44X	contig_60039	X/Ypair	207_-_Contig_20	vxy	AT5G13450.1	delta subunit of Mt ATP synthase	contig-9155,contig26734	autosomal,autosomal	autosomal	contig18-7,contig183-6	X/Ypair,autosomal	X/Ypair	yes	X/Ypair
probe SlssX_BAC6C4_SlssX_AT1G23820.2	probeX	ss	BAC6C4_SlssX	contig_8045	X/Ypair	contig00002	vxy	AT1G23820.2	spermidine synthase 1	contig-3418,contig28-16	autosomal,autosomal	autosomal	contig16-52,contig4866	X/Ypair,autosomal	X/Ypair	yes	X/Ypair
probe SlX1_BAC19P24_SlX1_AT2G19520.1	probeX	1	BAC19P24_SlX1	contig_55531	X/Ypair	106_-_Contig_118	vxy	AT2G19520.1	Transducin family protein / WD-40 repeat family protein	contig-4633	X/Ypair	X/Ypair	contig13235,contig2-41	autosomal,X/Ypair	X/Ypair	yes	X/Ypair
probe SlX4_BAC65P13_SlX4_AT3G26780.1	probeX	4	BAC65P13_SlX4	contig_29527	autosomal	scaffold00001	vxy	AT3G26780.1	Phosphoglycerate mutase family protein	contig37261,contig39365	autosomal,autosomal	autosomal	contig8519	X/Ypair	X/Ypair	yes	X/Ypair
probe SlX7_BAC55L7_SlX7_AT5G48020.1	probeX	7	BAC55L7_SlX7	contig_1849	X/Ypair	contig00001	vxy	AT5G48020.1	2-oxoglutarate (2OG) and Fe(II)-dependent oxygenase superfamily protein	contig15726,contig3618-,contig37942	autosomal,autosomal,autosomal	autosomal	contig842	X/Ypair	X/Ypair	yes	X/Ypair
probe SlAP3Y_BAC30L22_SlAP3Y_AT3G54340.1	probeY	AP3	BAC30L22_SlYAP3	contig_1799	autosomal	contig00007-00021-00022-00037	vxy	AT3G54340.1	K-box region and MADS-box transcription factor family protein	contig-1284,contig345-9	autosomal,X/Ypair	X/Ypair	contig17399,contig4336,contig5251	autosomal,autosomal,X/Ypair	X/Ypair	yes	X/Ypair
probe SlssY_BAC277C14_SlssY_AT1G23820.2	probeY	ss	BAC277C14_SlssY	contig_8045	X/Ypair	contig00004	vxy	AT1G23820.2	spermidine synthase 1	contig-3418,contig28-16	autosomal,autosomal	autosomal	contig16-52,contig4866	X/Ypair,autosomal	X/Ypair	yes	X/Ypair
probe SlY1-DD44Y_BAC8_Ymix_SlDD44Y_AT5G13450.1	probeY	1-DD44	BAC8_Ymix	contig_60039	X/Ypair	c(297-228)-219-102-223	vxy	AT5G13450.1	delta subunit of Mt ATP synthase	contig-9155,contig26734,contig27361	autosomal,autosomal,autosomal	autosomal	contig11715,contig18-7,contig183-6	autosomal,X/Ypair,autosomal	X/Ypair	yes	X/Ypair
probe SlY1-DD44Y_BAC8_Ymix_SlY1_AT2G19520.1	probeY	1-DD44	BAC8_Ymix	contig_55531	X/Ypair	c013	vxy	AT2G19520.1	Transducin family protein / WD-40 repeat family protein	contig-4293,contig-4633	autosomal,X/Ypair	X/Ypair	contig13235,contig2-41,contig526,contig9957	autosomal,X/Ypair,autosomal,autosomal	X/Ypair	yes	X/Ypair
probe SlY4_BAC93L17_SlY4_AT3G26780.1	probeY	4	BAC93L17_SlY4	contig_29527	autosomal	604_-_Contig_79-133	vxy	AT3G26780.1	Phosphoglycerate mutase family protein	contig27361,contig37261,contig39365	autosomal,autosomal,autosomal	autosomal	contig17-95,contig8519	autosomal,X/Ypair	X/Ypair	yes	X/Ypair
probe SlY7_BAC241I12_SlY7_AT5G48020.1	probeY	7	BAC241I12_SlY7	contig_1849	X/Ypair	contig00003	vxy	AT5G48020.1	2-oxoglutarate (2OG) and Fe(II)-dependent oxygenase superfamily protein	contig15726,contig3618-,contig37942	autosomal,autosomal,autosomal	autosomal	contig842	X/Ypair	X/Ypair	yes	X/Ypair
Sv1_BAC116D13_Sv1_CDS02_AT3G13870.1	v	1	BAC116D13	contig_6732	X/Ypair	contig00006	vy	AT3G13870.1	Root hair defective 3 GTP-binding protein (RHD3)	contig-2617,contig24---,contig24--1,contig24--2,contig24--3	autosomal,X/Ypair,X/Ypair,autosomal,autosomal	X/Ypair	contig12423,contig15-3,contig17614,contig9-46	autosomal,autosomal,X/Ypair,autosomal	X/Ypair	yes	X/Ypair
Sv1_BAC116D13_Sv1_CDS07_AT3G13750.1	v	1	BAC116D13	contig_59073	X/Ypair	contig00022	vy	AT3G13750.1	beta galactosidase 1	contig14794,contig15319,contig1532-,contig18676,contig3972-	autosomal,autosomal,autosomal,autosomal,autosomal	autosomal	contig12191,contig17645,contig8639,contig89-6	autosomal,Xhemizygous,autosomal,autosomal	Xhemizygous	yes	X/Ypair
probe Sv3_BAC28A13_Sv3_AT5G66210.4	probeV	3	BAC28A13	contig_49583	X/Ypair	contig00001-00027-00022	vy	AT5G66210.4	calcium-dependent protein kinase 28	contig-3224,contig-4-44,contig29832,contig34874	autosomal,autosomal,autosomal,autosomal	autosomal	contig1-28-,contig11925,contig13662,contig16-44	Xhemizygous,autosomal,autosomal,autosomal	Xhemizygous	yes	X/Ypair
SlY1-DD44Y_BAC8_Ymix_SlY1_CDS03_AT3G13870.1	y	1-DD44	BAC8_Ymix	contig_6732	X/Ypair	c014	vy	AT3G13870.1	Root hair defective 3 GTP-binding protein (RHD3)	contig-2617,contig-8712,contig24---,contig24--1,contig24--2,contig24--3,contig264-4,contig27182,contig4-193	autosomal,autosomal,X/Ypair,X/Ypair,autosomal,autosomal,autosomal,autosomal,autosomal	X/Ypair	contig12423,contig15-3,contig17614,contig9-46	autosomal,autosomal,X/Ypair,autosomal	X/Ypair	yes	X/Ypair
SlY1-DD44Y_BAC8_Ymix_SlY1_CDS05_AT3G13750.1	y	1-DD44	BAC8_Ymix	contig_59073	X/Ypair	c021	vy	AT3G13750.1	beta galactosidase 1	contig14794,contig15319,contig1532-,contig18676,contig3972-	autosomal,autosomal,autosomal,autosomal,autosomal	autosomal	contig12191,contig17645,contig8639,contig89-6	autosomal,Xhemizygous,autosomal,autosomal	Xhemizygous	yes	X/Ypair
probe SlY3_BAC200P6_SlY3_AT5G66210.1	probeY	3	BAC200P6_SlY3	contig_49583	X/Ypair	contig00003	vy	AT5G66210.1	calcium-dependent protein kinase 28	contig-3224,contig-4-44,contig2257-,contig29832,contig34874	autosomal,autosomal,autosomal,autosomal,autosomal	autosomal	contig1-28-,contig11925,contig13662,contig16-44,contig1878-	Xhemizygous,autosomal,autosomal,autosomal,autosomal	Xhemizygous	yes	X/Ypair
