# Supplementary material for: Identifying new sex-linked genes through BAC sequencing in the dioecious plant Silene latifolia
Source: BMC Genomics. 2015 Jul 25;16(1):546. doi: 10.1186/s12864-015-1698-7 (PMC4520012; doi:10.1186/s12864-015-1698-7)
Supplement: Additional file 4: Table S4. — List of genes in the tester set. [file 12864_2015_1698_MOESM4_ESM.xls]

## Sheet: Feuille1
gene name	Segregation type	Identification method	corresponding contig in Bergero & Charlesworth 2011 assembly	Bergero & Charlesworth 2011 inferred segregation type	corresponding contig in Muyle et al 2012 assembly	Muyle et al 2012 inferred segregation type	corresponding contig in Chibalina & Filatov 2011 assembly	Chibalina & Filatov 2011 inferred segregation type	reference
E162	X-hemizygous	Experimental	contig39038	X/Y	contig_60410,contig_55087	sex-linked	contig4433	X/Y	ref. 5
E330	X-hemizygous	Experimental	contig24441	autosomal	contig_7553	autosomal	contig4971	hemizygous	ref. 5
E378	X-hemizygous	Experimental	contig03426	autosomal	contig_45049	autosomal	contig18305	hemizygous	ref. 5
E559	X-hemizygous	Experimental	contig26078	X/Y	contig_55577	sex-linked	contig2043	X/Y	ref. 5
E707	X-hemizygous	Experimental	contig45689	X/Y	contig_59794	autosomal	contig4232	X/Y	ref. 5
E711	X-hemizygous	Experimental	contig05475	hemizygous	contig_61478	autosomal	contig18153	hemizygous	ref. 5
E713	X-hemizygous	Experimental	contig31860	autosomal	contig_57768	sex-linked	NA	NA	ref. 5
E777	X-hemizygous	Experimental	contig06713	hemizygous	contig_60322,contig_20074	autosomal	contig3001	X/Y	ref. 5
E779	X-hemizygous	Experimental	contig30492	hemizygous	contig_5316	autosomal	NA	NA	ref. 5
E780	X-hemizygous	Experimental	contig18827	autosomal	contig_2807	autosomal	contig8488	autosomal	ref. 5
E799	X-hemizygous	Experimental	contig30535	hemizygous	contig_62104	autosomal	contig9591	hemizygous	ref. 5
E807	X-hemizygous	Experimental	contig27711	hemizygous	contig_34784,contig_39900	autosomal	NA	NA	ref. 5
MROS3	X-hemizygous	Experimental	NA	NA	contig_33148	autosomal	contig12701	autosomal	Matsunaga et al. 1996, Guttman & Charlesworth 1998
SlWUS1	X-hemizygous	Experimental	NA	NA	contig_50246	autosomal	NA	NA	Kazama et al. 2012
CSP41A-X	XY	Experimental	contig16616	X/Y	contig_447	sex-linked	contig4305	X/Y	Qiu et al. 2011
DD44X	XY	Experimental	contig26734	autosomal	contig_60039	sex-linked	contig1807	X/Y	Moore et al. 2003
E247	XY	Experimental	contig23015	autosomal	contig_1873,contig_51598,contig_64033	sex-linked	contig9077	X/Y	ref. 5
E316	XY	Experimental	contig16616	X/Y	contig_447	sex-linked	contig4305	X/Y	ref. 5
E521	XY	Experimental	contig28264	hemizygous	contig_53220	autosomal	NA	NA	ref. 5
E523	XY	Experimental	contig27976	X/Y	contig_32198	sex-linked	contig18190	X/Y	ref. 5
MF1	XY	Experimental	NA	NA	NA	NA	NA	NA	Matsunaga et al. 2005
SlAP3X	XY	Experimental	contig34509	X/Y	contig_1799	autosomal	contig5251	X/Y	Cegan et al. 2010
SlCypX	XY	Experimental	contig03901	X/Y	contig_53905	sex-linked	contig8805	X/Y	ref. 4
SlssX	XY	Experimental	contig03418	autosomal	contig_8045	sex-linked	contig16052	X/Y	Filatov 2005a, 2005b
X1	XY	Experimental	contig04633	X/Y	contig_55531	sex-linked	contig2041	X/Y	Delichère et al. 1999
X3	XY	Experimental	contig03224	autosomal	contig_49583	sex-linked	contig10280	hemizygous	Nicolas et al. 2004
X4	XY	Experimental	contig37261,contig39365	autosomal	contig_29527	autosomal	contig8519	X/Y	Atanassov et al. 2001
X6a	XY	Experimental	contig09600	autosomal	contig_54338	autosomal	contig6208	X/Y	ref. 4
X6b	XY	Experimental	contig09600	autosomal	contig_54338	autosomal	contig6208	X/Y	ref. 4
X7	XY	Experimental	contig36180,contig15726	autosomal	contig_1849	sex-linked	contig842	X/Y	ref. 4
X9	XY	Experimental	contig28832	X/Y	contig_59644	sex-linked	NA	NA	Kaiser et al. 2010
consensus_10061	XY	hk	NA	NA	Contig_3946,contig_119780	autosomal	contig7352	autosomal	ref. 29
consensus_13	XY	hk	NA	NA	NA	NA	NA	NA	ref. 29
consensus_6083	XY	hk	NA	NA	contig_27938	autosomal	NA	NA	ref. 29
consensus_11186	XY or X-hemizygous	lm	NA	NA	NA	NA	NA	NA	ref. 29
consensus_13454	XY or X-hemizygous	lm	NA	NA	contig_49885	autosomal	NA	NA	ref. 29
consensus_3609	XY or X-hemizygous	lm	NA	NA	NA	NA	NA	NA	ref. 29
consensus_4056	XY or X-hemizygous	lm	NA	NA	NA	NA	NA	NA	ref. 29
consensus_4786	XY or X-hemizygous	lm	NA	NA	NA	NA	NA	NA	ref. 29
consensus_4996	XY or X-hemizygous	lm	NA	NA	NA	NA	NA	NA	ref. 29
consensus_6493	XY or X-hemizygous	lm	contig28264	hemizygous	contig_33871	sex-linked	contig17035	autosomal	ref. 29
consensus_6894	XY or X-hemizygous	lm	NA	NA	NA	NA	NA	NA	ref. 29
consensus_10228	XY	np	NA	NA	NA	NA	NA	NA	ref. 29
consensus_1048	XY	np	NA	NA	Contig_102056,contig_101801,contig_67094	autosomal	NA	NA	ref. 29
consensus_11679	XY	np	NA	NA	NA	NA	NA	NA	ref. 29
consensus_12000	XY	np	NA	NA	Contig_68903,contig_101476	autosomal	contig9315	autosomal	ref. 29
consensus_12175	XY	np	NA	NA	contig_101264	autosomal	contig9315	autosomal	ref. 29
consensus_14566	XY	np	NA	NA	contig_29143	autosomal	NA	NA	ref. 29
consensus_1619	XY	np	NA	NA	NA	NA	NA	NA	ref. 29
consensus_3658	XY	np	NA	NA	NA	NA	NA	NA	ref. 29
consensus_3841	XY	np	NA	NA	contig_16602	autosomal	contig9045	autosomal	ref. 29
consensus_4355	XY	np	NA	NA	NA	NA	NA	NA	ref. 29
consensus_7190	XY	np	NA	NA	Contig_46876,contig_46876,contig_37018	autosomal	NA	NA	ref. 29
consensus_7397	XY	np	NA	NA	NA	NA	NA	NA	ref. 29
consensus_7713	XY	np	NA	NA	contig_42815	autosomal	NA	NA	ref. 29
consensus_7770	XY	np	NA	NA	NA	NA	NA	NA	ref. 29
consensus_8736	XY	np	NA	NA	contig_89623	autosomal	NA	NA	ref. 29
consensus_9151	XY	np	NA	NA	NA	NA	NA	NA	ref. 29
consensus_9373	XY	np	contig31427	autosomal	contig_6075	sex-linked	contig2235	autosomal	ref. 29
consensus_9577	XY	np	NA	NA	NA	NA	NA	NA	ref. 29
E729	XY	PCR verified candidate	contig26739	X/Y	contig_59507	autosomal	contig12532	X/Y	ref. 6
E731	XY	PCR verified candidate	contig01865	X/Y	contig_26661	sex-linked	contig996	X/Y	ref. 6
E733	XY	PCR verified candidate	contig03216	X/Y	contig_57537	sex-linked	contig2854	X/Y	ref. 6
E734	XY	PCR verified candidate	contig19625	X/Y	contig_22706	sex-linked	contig9505	X/Y	ref. 6
E737	XY	PCR verified candidate	contig26420	autosomal	contig_43205	autosomal	contig13104,contig5076	X/Y	ref. 6
E738	XY	PCR verified candidate	contig09752	X/Y	contig_52967	sex-linked	contig9581	X/Y	ref. 6
E742	XY	PCR verified candidate	contig01971	X/Y	contig_1055	sex-linked	contig9848	autosomal	ref. 6
E743	XY	PCR verified candidate	contig17323	X/Y	contig_130034	autosomal	contig2164	X/Y	ref. 6
E744	XY	PCR verified candidate	contig12806	autosomal	contig_51199	autosomal	contig3303,contig3323	X/Y	ref. 6
E745	XY	PCR verified candidate	contig33146	X/Y	contig_30931	autosomal	contig5166	X/Y	ref. 6
E747	XY	PCR verified candidate	contig08525	X/Y	contig_57522	sex-linked	contig16121	X/Y	ref. 6
E748	XY	PCR verified candidate	contig05480	X/Y	contig_53074	sex-linked	contig927	X/Y	ref. 6
	Marker type:	hk: heterozygous in both parents
		np: heterozygous in male parent
		lm: heterozygous in female parent in female parent, can't exclude the possibility of a hemizygous gene
		Can't exlude the possibility of PAR genes for all the genes
	Additional references:
	Atanassov, I., Delichère, C., Filatov, D.A., Charlesworth, D., Negrutiu, I., and Monéger, F. (2001) Mol. Biol. Evol. 18, 2162-2168.
	Cegan, R., Marais, G., Kubekova, H., Blavet, N., Widmer, A., Vyskot, B., Dolezel, J., Safar, J., and Hobza, R. (2010) BMC Plant Biology 10, 180.
	Delichère, C., Veuskens, J., Hernould, M., Barbacar, N., Mouras, A., Negrutiu, I., and Monéger, F. (1999) EMBO Journal 18, 4169-4179.
	Filatov, D.A. (2005a) Mol. Biol. Evol. 22, 402-408
	Filatov, D.A. (2005b) Genetics 170, 975-979.
	Guttman DS., Charlesworth D. (1998) Nature 393, 263-6.
	Kaiser, V.B., Bergero, R., and Charlesworth, D. (2010) Heredity 106, 339-47.
	Kazama,Y., Nishihara,K., Bergero,R., Fujiwara,M.T., Abe,T., Charlesworth,D. and Kawano,S. (2012) G3 (Bethesda) 2, 1269-1278
	Matsunaga S., Kawano S., Takano H., Uchida H., Sakai A., Kuroiwa T. (1996) Plant J. 10, 679-89
	Matsunaga, S., Lebel-Hardenack, S., Kejnovsky, E., Vyskot, B., Grant, S.R., and Kawano, S. (2005) Genes & Genetic Systems 80, 395-401.
	Moore, R.C., Kozyreva, O., Lebel-Hardenack, S., Siroky, J., Hobza, R., Vyskot, B., Grant, S.R. (2003) Genetics 163, 321-334.
	Nicolas M, Marais G, Hykelova V, Janousek B, Laporte V, et al. (2004) PLoS Biol 3, e4
	Qiu,S., Bergero,R., Zeng,K. and Charlesworth,D. (2011) Mol. Biol. Evol. 28, 771-780

## Sheet: Feuille2
				contig4971	contig4971	hemizygous	ok
				contig18305	contig18305	hemizygous	ok
				contig1807	contig1807	X/Y	ok
				contig9077	contig9077	X/Y	ok
				contig16052	contig16052	X/Y	ok
				contig10280	contig10280	hemizygous	ok
				contig8519	contig8519	X/Y	ok
				contig6208	contig6208	X/Y	ok
				contig6208	contig6208	X/Y	ok
				contig842	contig842	X/Y	ok
				contig3303,contig3323	contig3303,contig3323	X/Y	ok
				contig13104,contig5076	contig13104,contig5076	X/Y	ok
				contig4433	contig4433	X/Y	ok
				contig2043	contig2043	X/Y	ok
				contig4232	contig4232	X/Y	ok
				contig18153	contig18153	hemizygous	ok
				contig3001	contig3001	X/Y	ok
				contig9591	contig9591	hemizygous	ok
				contig4305	contig4305	X/Y	ok
				contig4305	contig4305	X/Y	ok
				contig18190	contig18190	X/Y	ok
				contig5251	contig5251	X/Y	ok
				contig8805	contig8805	X/Y	ok
				contig2041	contig2041	X/Y	ok
				contig12532	contig12532	X/Y	ok
				contig996	contig996	X/Y	ok
				contig2854	contig2854	X/Y	ok
				contig9505	contig9505	X/Y	ok
				contig9581	contig9581	X/Y	ok
				contig9848	contig9848	autosomal	ok
				contig2164	contig2164	X/Y	ok
				contig5166	contig5166	X/Y	ok
				contig16121	contig16121	X/Y	ok
				contig927	contig927	X/Y	ok
